# Supplementary material for: Feasibility of Silicon Quantum Dots as a Biomarker for the Bioimaging of Tear Film
Source: Nanomaterials (Basel). 2022 Jun 8;12(12):1965. doi: 10.3390/nano12121965 (PMC9231315; doi:10.3390/nano12121965)
Supplement: Supplementary file 1 [file nanomaterials-12-01965-s001.zip]

Archive with 1 entries (1 files):
- nanomaterials-1727960-supplementary.pdf
